# Supplementary material for: A Deep Learning Model Integrating Clinical and MRI Features Improves Risk Stratification and Reduces Unnecessary Biopsies in Men with Suspected Prostate Cancer
Source: Cancers (Basel). 2025 Jul 7;17(13):2257. doi: 10.3390/cancers17132257 (PMC12248439; doi:10.3390/cancers17132257)
Supplement: Supplementary file 1 [file cancers-17-02257-s001.zip]

Archive with 1 entries (1 files):
- cancers-3695800-supplementary.pdf
